# Supplementary material for: Concentrations of Plasma Amino Acids and Neurotransmitters in Participants with Functional Gut Disorders and Healthy Controls
Source: Metabolites. 2023 Feb 20;13(2):313. doi: 10.3390/metabo13020313 (PMC9959678; doi:10.3390/metabo13020313)
Supplement: Supplementary file 1 [file metabolites-13-00313-s001.zip]

Archive with 1 entries (1 files):
- metabolites-2142707-supplementary.pdf
